# Supplementary material for: The Regulation of the Hippo Signalling Pathway Effector YAP Through a Novel Lipid-Dependent Extracellular Matrix Complex
Source: Cells. 2025 Oct 30;14(21):1701. doi: 10.3390/cells14211701 (PMC12607357; doi:10.3390/cells14211701)
Supplement: Supplementary file 1 [file cells-14-01701-s001.zip]

Archive with 1 entries (1 files):
- cells-3922931-supplementary.pdf
